# Supplementary material for: Extracellular Vesicle Subproteome Differences among Filifactor alocis Clinical Isolates
Source: Microorganisms. 2022 Sep 13;10(9):1826. doi: 10.3390/microorganisms10091826 (PMC9503520; doi:10.3390/microorganisms10091826)
Supplement: Supplementary file 1 [file microorganisms-10-01826-s001.zip]

Archive with 1 entries (1 files):
- microorganisms-1906521-supplementary.xlsx
