# Supplementary material for: Extracellular Vesicle Subproteome Differences among Filifactor alocis Clinical Isolates
Source: Microorganisms. 2022 Sep 13;10(9):1826. doi: 10.3390/microorganisms10091826 (PMC9503520; doi:10.3390/microorganisms10091826)
Supplement: Supplementary file 1 [file microorganisms-10-01826-s001.zip › microorganisms-1906521-supplementary.xlsx]

## Sheet: Supplement Table S1
Supplementary Table S1. Identified F. alocis EV proteins using Scaffold
	Number of Exclusive Unique Peptide Count
Protein name (from Uniprot)	EMBL/GenBank/DDBJ CDS IDs	Uniprot ID	Molecular.Weight	ATCC 35896			854G-16U			117A-17U			149A-17U			624B-08U			10E-17U			373F-17U			6B-17U			413B3-17U			148B-17U
				data.1.X060416_Saliva_FASP.20181102_025_S180919_Fa1_1to20.mgf	data.1.X060416_Saliva_FASP.20181102_002_S187281_Fa1a_1to20.mgf	data.1.X060416_Saliva_FASP.20181102_022_S187291_Fa1b_1to20.mgf	data.1.X060416_Saliva_FASP.20181102_054_F2_1to20.mgf	data.1.X060416_Saliva_FASP.20181102_043_S187282_Fa2a_1to20.mgf	data.1.X060416_Saliva_FASP.20181102_003_S187292_Fa2b_1to20.mgf	data.1.X060416_Saliva_FASP.20181102_048_S187280_Fa3_1to20.mgf	data.1.X060416_Saliva_FASP.20181102_033_S187283_Fa3a_1to20.mgf	data.1.X060416_Saliva_FASP.20181102_029_S187293_Fa3b_1to20.mgf	data.1.X060416_Saliva_FASP.20181102_007_S180922_Fa4_1to20.mgf	data.1.X060416_Saliva_FASP.20181102_028_S187284_Fa4a_1to20.mgf	data.1.X060416_Saliva_FASP.20181102_040_S187294_Fa4b_1to20.mgf	data.1.X060416_Saliva_FASP.20181102_013_S180923_Fa5_1to20.mgf	data.1.X060416_Saliva_FASP.20181102_035_S187285_Fa5a_1to20.mgf	data.1.X060416_Saliva_FASP.20181102_038_S187295_Fa5b_1to20.mgf	data.1.X060416_Saliva_FASP.20181102_020_S180921_Fa9_1to20.mgf	data.1.X060416_Saliva_FASP.20181102_012_S187288_Fa9a_1to20.mgf	data.1.X060416_Saliva_FASP.20181102_015_S187298_Fa9b_1to20.mgf	data.1.X060416_Saliva_FASP.20181102_047_S180924_Fa6_1to20.mgf	data.1.X060416_Saliva_FASP.20181102_024_S187286_Fa6a_1to20.mgf	data.1.X060416_Saliva_FASP.20181102_018_S187296_Fa6b_1to20.mgf	data.1.X060416_Saliva_FASP.20181102_004_S180926_Fa8_1to20_181104052411.mgf	data.1.X060416_Saliva_FASP.20181102_042_S187287_Fa8a_1_1to20.mgf	data.1.X060416_Saliva_FASP.20181102_034_S187297_Fa8b_1to5.mgf	data.1.X060416_Saliva_FASP.20181102_005_S180951_Fa10_1to20.mgf	data.1.X060416_Saliva_FASP.20181102_008_S187289_Fa10a_1to20.mgf	data.1.X060416_Saliva_FASP.20181102_037_S187299_Fa10b_1to20.mgf	data.1.X060416_Saliva_FASP.20181102_045_S180920_Fa12_1to5.mgf	data.1.X060416_Saliva_FASP.20181102_039_S187290_Fa12a_1to20.mgf	data.1.X060416_Saliva_FASP.20181102_023_S187300_Fa12b_1to20.mgf
Type I secretion target GGXGXDXXX repeat (2 copies) Filifactor alocis (strain ATCC 35896 / D40 B5) (Fusobacterium alocis)	ADW16141.1	E8RK95	223 kDa	5	12	6	4	8	8	6	7	7	6	8	4	5	13	15	5	1	8	1	0	0	0	0	0	0	0	0	0	0	1
Arginine biosynthesis bifunctional protein ArgJ [Cleaved into: Arginine biosynthesis bifunctional protein ArgJ alpha chain; Arginine biosynthesis bifunctional protein ArgJ beta chain] [Includes: Glutamate N-acetyltransferase (EC 2.3.1.35) (Ornithine acetyltransferase) (OATase) (Ornithine transacetylase); Amino-acid acetyltransferase (EC 2.3.1.1) (N-acetylglutamate synthase) (AGSase)] Filifactor a…	EFE27649.1	D6GTX8	43 kDa	32	33	30	25	26	26	24	23	27	29	32	29	34	26	25	26	26	28	30	31	29	30	32	28	27	28	25	24	28	30
Acetylornithine aminotransferase (ACOAT) (EC 2.6.1.11) Filifactor alocis (strain ATCC 35896 / D40 B5) (Fusobacterium alocis)	EFE27651.2	D6GTY0	44 kDa	39	42	41	29	33	35	33	29	34	32	40	35	40	36	33	34	33	32	38	37	42	38	36	36	40	39	35	33	36	33
Uncharacterized protein Filifactor alocis (strain ATCC 35896 / D40 B5) (Fusobacterium alocis)	EFE27691.2	D6GU20	25 kDa	13	17	14	11	11	12	11	11	12	9	10	10	11	11	12	11	11	10	11	12	11	10	12	11	12	11	12	12	12	12
NLP/P60 domain protein Filifactor alocis (strain ATCC 35896 / D40 B5) (Fusobacterium alocis)	EFE27713.1	D6GTA6	45 kDa	1	1	1	1	0	0	1	0	0	0	0	1	0	3	1	0	0	0	0	0	0	0	0	3	0	0	2	2	1	1
Lipoprotein Filifactor alocis (strain ATCC 35896 / D40 B5) (Fusobacterium alocis)	EFE27826.1	D6GTL9	30 kDa	10	10	12	7	8	10	9	8	9	7	8	7	9	10	11	9	11	9	8	8	8	11	9	9	8	8	9	8	8	9
Uncharacterized protein Filifactor alocis (strain ATCC 35896 / D40 B5) (Fusobacterium alocis)	EFE27857.1	D6GTQ0	32 kDa	20	25	22	22	17	20	17	18	19	21	25	21	19	20	22	14	23	21	18	17	19	17	21	18	20	16	18	15	20	18
Uncharacterized protein Filifactor alocis (strain ATCC 35896 / D40 B5) (Fusobacterium alocis)	EFE27936.1	D6GSV1	24 kDa	3	3	4	0	0	0	0	0	0	3	3	2	0	0	0	0	0	0	0	0	0	0	0	0	0	0	0	0	0	0
Copper amine oxidase domain protein Filifactor alocis (strain ATCC 35896 / D40 B5) (Fusobacterium alocis)	EFE27973.2	D6GSY8	80 kDa	115	133	120	69	91	75	69	66	73	74	79	72	110	69	73	76	76	65	105	95	112	105	109	106	101	98	99	103	99	104
50S ribosomal protein L13 Filifactor alocis (strain ATCC 35896 / D40 B5) (Fusobacterium alocis)	EFE28170.1	D6GR79	16 kDa	8	8	8	8	8	7	7	8	8	7	9	8	8	8	8	5	7	8	7	8	8	8	8	8	8	8	7	8	8	8
Peptidylprolyl isomerase (EC 5.2.1.8) Filifactor alocis (strain ATCC 35896 / D40 B5) (Fusobacterium alocis)	EFE28360.1	D6GRR9	42 kDa	28	32	30	25	24	28	22	23	28	22	27	24	24	28	30	23	27	23	23	22	22	25	24	22	23	22	22	21	23	22
Ribose ABC transporter, periplasmic ribose-binding protein Filifactor alocis (strain ATCC 35896 / D40 B5) (Fusobacterium alocis)	EFE28380.1	D6GRT9	32 kDa	20	21	21	16	21	19	17	15	17	20	27	18	20	17	20	24	22	22	18	20	18	18	17	18	20	19	16	16	21	22
SAM-dependent methyltransferase Filifactor alocis (strain ATCC 35896 / D40 B5) (Fusobacterium alocis)	EFE28455.1	D6GS14	33 kDa	4	6	4	5	6	5	2	5	4	3	3	4	3	4	4	6	3	6	1	1	5	6	6	6	2	4	3	2	6	4
Type IV pilin Filifactor alocis (strain ATCC 35896 / D40 B5) (Fusobacterium alocis)	EFE28478.1	D6GS37	16 kDa	0	2	2	1	2	1	2	2	4	2	3	4	0	1	1	0	1	0	0	4	2	0	2	5	0	3	4	3	4	3
TRAP transporter solute receptor, TAXI family Filifactor alocis (strain ATCC 35896 / D40 B5) (Fusobacterium alocis)	EFE28784.2	D6GPT1	36 kDa	26	29	25	22	21	23	24	22	26	26	28	25	23	22	25	23	24	24	23	26	24	22	26	24	27	26	23	23	26	28
Phosphate acyltransferase (EC 2.3.1.274) (Acyl-ACP phosphotransacylase) (Acyl-[acyl-carrier-protein]--phosphate acyltransferase) (Phosphate-acyl-ACP acyltransferase) Filifactor alocis (strain ATCC 35896 / D40 B5) (Fusobacterium alocis)	EFE28789.1	D6GPT6	35 kDa	7	10	9	8	9	9	8	8	11	5	8	7	6	8	9	7	4	11	7	6	6	11	9	8	6	7	7	9	7	6
Electron transfer flavoprotein domain protein Filifactor alocis (strain ATCC 35896 / D40 B5) (Fusobacterium alocis)	EFE28823.2	D6GPX0	28 kDa	23	31	25	24	21	21	21	24	24	21	25	25	24	21	24	19	21	20	21	23	22	23	19	20	27	21	20	23	24	22
Butyryl-CoA dehydrogenase Filifactor alocis (strain ATCC 35896 / D40 B5) (Fusobacterium alocis)	EFE28824.1	D6GPX1	41 kDa	28	32	31	28	25	29	29	29	28	27	29	29	29	26	30	29	26	25	27	27	29	29	27	23	33	29	27	30	30	30
Oligopeptide-binding protein OppA Filifactor alocis (strain ATCC 35896 / D40 B5) (Fusobacterium alocis)	EFE28882.1	D6GQ29	60 kDa	39	41	41	29	26	33	28	27	30	30	32	31	34	30	34	24	32	28	19	22	18	26	24	24	18	19	20	26	29	27
50S ribosomal protein L5 Filifactor alocis (strain ATCC 35896 / D40 B5) (Fusobacterium alocis)	EFE28913.1	D6GQ60	20 kDa	14	16	16	14	15	14	12	13	16	13	17	13	16	15	15	10	16	14	12	14	13	12	11	15	14	15	13	12	13	13
50S ribosomal protein L16 Filifactor alocis (strain ATCC 35896 / D40 B5) (Fusobacterium alocis)	EFE28918.1	D6GQ65	16 kDa	2	3	2	3	2	2	2	2	2	2	2	2	2	2	2	2	2	2	2	2	2	3	2	2	2	2	2	2	2	2
50S ribosomal protein L2 Filifactor alocis (strain ATCC 35896 / D40 B5) (Fusobacterium alocis)	EFE28922.1	D6GQ69	30 kDa	15	21	16	16	16	16	13	16	17	15	17	17	14	12	15	15	16	15	12	15	16	15	18	18	18	15	17	12	14	15
Thermonuclease Filifactor alocis (strain ATCC 35896 / D40 B5) (Fusobacterium alocis)	EFE28939.1	D6GQ86	34 kDa	7	13	14	0	1	1	1	1	1	0	0	1	1	1	1	0	0	0	0	4	2	0	0	0	1	1	0	1	1	1
TRAP dicarboxylate transporter, DctP subunit Filifactor alocis (strain ATCC 35896 / D40 B5) (Fusobacterium alocis)	EFE29027.1	D6GQH4	38 kDa	18	19	20	12	14	13	14	18	20	15	22	18	15	16	15	16	21	17	0	0	1	2	0	0	10	12	11	0	0	0
Membrane lipoprotein TmpC Filifactor alocis (strain ATCC 35896 / D40 B5) (Fusobacterium alocis)	EFE29086.1	D6GQN3	40 kDa	25	31	26	23	25	26	23	23	23	24	24	26	23	22	26	24	23	24	24	25	24	25	23	23	25	24	23	23	24	25

## Sheet: Supplement Table S2
Supplementary Table S2. String analysis results for protein-protein interactions of the F. alocis EV proteins
String intreactions
#node1	node2	node1_string_id	node2_string_id	neighborhood_on_chromosome	gene_fusion	phylogenetic_cooccurrence	homology	coexpression	experimentally_determined_interaction	database_annotated	automated_textmining	combined_score
plsX	rplB	546269.HMPREF0389_00709	546269.HMPREF0389_00844	0	0	0	0	0.093	0	0	0.102	0.15
EFE28380.1	plsX	546269.HMPREF0389_00295	546269.HMPREF0389_00709	0	0	0	0	0	0.163	0	0	0.163
EFE27826.1	EFE28380.1	546269.HMPREF0389_01457	546269.HMPREF0389_00295	0	0	0	0	0	0	0	0.178	0.177
EFE28380.1	EFE28882.1	546269.HMPREF0389_00295	546269.HMPREF0389_00804	0	0	0	0	0	0	0	0.18	0.179
EFE28882.1	EFE29086.1	546269.HMPREF0389_00804	546269.HMPREF0389_01008	0	0	0	0	0	0	0	0.186	0.186
EFE28360.1	rplE	546269.HMPREF0389_00275	546269.HMPREF0389_00835	0	0	0	0	0.071	0.163	0	0	0.189
EFE27973.2	EFE28455.1	546269.HMPREF0389_01225	546269.HMPREF0389_00370	0.05	0	0.193	0	0	0	0	0	0.2
EFE27713.1	nucH	546269.HMPREF0389_01344	546269.HMPREF0389_00861	0	0	0.207	0	0	0	0	0	0.207
EFE28824.1	nucH	546269.HMPREF0389_00744	546269.HMPREF0389_00861	0.042	0	0	0	0	0.213	0	0	0.213
EFE27826.1	EFE28882.1	546269.HMPREF0389_01457	546269.HMPREF0389_00804	0	0	0	0	0.086	0	0	0.185	0.223
EFE28360.1	EFE28882.1	546269.HMPREF0389_00275	546269.HMPREF0389_00804	0.059	0	0	0	0.071	0	0	0.191	0.231
EFE28784.2	plsX	546269.HMPREF0389_00704	546269.HMPREF0389_00709	0.233	0	0	0	0	0	0	0	0.233
EFE28823.2	argD	546269.HMPREF0389_00743	546269.HMPREF0389_01570	0	0	0	0	0.071	0.211	0	0	0.235
EFE28823.2	EFE28824.1	546269.HMPREF0389_00743	546269.HMPREF0389_00744	0.832	0.059	0.486	0	0.081	0.408	0	0.222	0.958
argD	argJ	546269.HMPREF0389_01570	546269.HMPREF0389_01568	0.608	0	0.707	0	0.091	0.333	0.9	0.54	0.996
rplB	rplM	546269.HMPREF0389_00844	546269.HMPREF0389_00083	0.185	0	0.324	0	0.883	0.999	0	0.542	0.999
rplB	rplE	546269.HMPREF0389_00844	546269.HMPREF0389_00835	0.512	0	0.518	0	0.984	0.999	0	0.542	0.999
rplB	rplP	546269.HMPREF0389_00844	546269.HMPREF0389_00840	0.685	0	0.596	0	0.984	0.999	0	0.542	0.999
rplE	rplM	546269.HMPREF0389_00835	546269.HMPREF0389_00083	0.216	0	0.154	0	0.847	0.999	0	0.542	0.999
rplE	rplP	546269.HMPREF0389_00835	546269.HMPREF0389_00840	0.61	0	0.377	0	0.984	0.999	0	0.542	0.999
rplM	rplP	546269.HMPREF0389_00083	546269.HMPREF0389_00840	0.197	0	0.26	0	0.895	0.999	0	0.542	0.999
Protein names and annotations
node	EMBL/GenBank/DDBJ CDS IDs	Uniprot Entry	Protein name	Annotation
ADW16141.1	ADW16141.1	E8RK95	Type I secretion target GGXGXDXXX repeat (2 copies) Filifactor alocis (strain ATCC 35896 / D40 B5) (Fusobacterium alocis)	annotation not available
argJ	EFE27649.1	D6GTX8	Arginine biosynthesis bifunctional protein ArgJ [Cleaved into: Arginine biosynthesis bifunctional protein ArgJ alpha chain; Arginine biosynthesis bifunctional protein ArgJ beta chain] [Includes: Glutamate N-acetyltransferase (EC 2.3.1.35) (Ornithine acetyltransferase) (OATase) (Ornithine transacetylase); Amino-acid acetyltransferase (EC 2.3.1.1) (N-acetylglutamate synthase) (AGSase)] Filifactor a…	Arginine biosynthesis bifunctional protein ArgJ; Catalyzes two activities which are involved in the cyclic version of arginine biosynthesis: the synthesis of N- acetylglutamate from glutamate and acetyl-CoA as the acetyl donor, and of ornithine by transacetylation between N(2)-acetylornithine and glutamate; Belongs to the ArgJ family
argD	EFE27651.2	D6GTY0	Acetylornithine aminotransferase (ACOAT) (EC 2.6.1.11) Filifactor alocis (strain ATCC 35896 / D40 B5) (Fusobacterium alocis)	annotation not available
EFE27691.2	EFE27691.2	D6GU20	Uncharacterized protein Filifactor alocis (strain ATCC 35896 / D40 B5) (Fusobacterium alocis)	annotation not available
EFE27713.1	EFE27713.1	D6GTA6	NLP/P60 domain protein Filifactor alocis (strain ATCC 35896 / D40 B5) (Fusobacterium alocis)	annotation not available
EFE27826.1	EFE27826.1	D6GTL9	Lipoprotein Filifactor alocis (strain ATCC 35896 / D40 B5) (Fusobacterium alocis)	annotation not available
EFE27857.1	EFE27857.1	D6GTQ0	Uncharacterized protein Filifactor alocis (strain ATCC 35896 / D40 B5) (Fusobacterium alocis)	annotation not available
EFE27936.1	EFE27936.1	D6GSV1	Uncharacterized protein Filifactor alocis (strain ATCC 35896 / D40 B5) (Fusobacterium alocis)	annotation not available
EFE27973.2	EFE27973.2	D6GSY8	Copper amine oxidase domain protein Filifactor alocis (strain ATCC 35896 / D40 B5) (Fusobacterium alocis)	annotation not available
rplM	EFE28170.1	D6GR79	50S ribosomal protein L13 Filifactor alocis (strain ATCC 35896 / D40 B5) (Fusobacterium alocis)	50S ribosomal protein L13; This protein is one of the early assembly proteins of the 50S ribosomal subunit, although it is not seen to bind rRNA by itself. It is important during the early stages of 50S assembly
EFE28360.1	EFE28360.1	D6GRR9	Peptidylprolyl isomerase (EC 5.2.1.8) Filifactor alocis (strain ATCC 35896 / D40 B5) (Fusobacterium alocis)	annotation not available
EFE28380.1	EFE28380.1	D6GRT9	Ribose ABC transporter, periplasmic ribose-binding protein Filifactor alocis (strain ATCC 35896 / D40 B5) (Fusobacterium alocis)	annotation not available
EFE28455.1	EFE28455.1	D6GS14	SAM-dependent methyltransferase Filifactor alocis (strain ATCC 35896 / D40 B5) (Fusobacterium alocis)	annotation not available
EFE28478.1	EFE28478.1	D6GS37	Type IV pilin Filifactor alocis (strain ATCC 35896 / D40 B5) (Fusobacterium alocis)	annotation not available
EFE28784.2	EFE28784.2	D6GPT1	TRAP transporter solute receptor, TAXI family Filifactor alocis (strain ATCC 35896 / D40 B5) (Fusobacterium alocis)	annotation not available
plsX	EFE28789.1	D6GPT6	Phosphate acyltransferase (EC 2.3.1.274) (Acyl-ACP phosphotransacylase) (Acyl-[acyl-carrier-protein]--phosphate acyltransferase) (Phosphate-acyl-ACP acyltransferase) Filifactor alocis (strain ATCC 35896 / D40 B5) (Fusobacterium alocis)	Phosphate acyltransferase; Catalyzes the reversible formation of acyl-phosphate (acyl-PO(4)) from acyl-[acyl-carrier-protein] (acyl-ACP). This enzyme utilizes acyl-ACP as fatty acyl donor, but not acyl-CoA
EFE28823.2	EFE28823.2	D6GPX0	Electron transfer flavoprotein domain protein Filifactor alocis (strain ATCC 35896 / D40 B5) (Fusobacterium alocis)	annotation not available
EFE28824.1	EFE28824.1	D6GPX1	Butyryl-CoA dehydrogenase Filifactor alocis (strain ATCC 35896 / D40 B5) (Fusobacterium alocis)	annotation not available
EFE28882.1	EFE28882.1	D6GQ29	Oligopeptide-binding protein OppA Filifactor alocis (strain ATCC 35896 / D40 B5) (Fusobacterium alocis)	annotation not available
rplE	EFE28913.1	D6GQ60	50S ribosomal protein L5 Filifactor alocis (strain ATCC 35896 / D40 B5) (Fusobacterium alocis)	50S ribosomal protein L5; This is 1 of the proteins that binds and probably mediates the attachment of the 5S RNA into the large ribosomal subunit, where it forms part of the central protuberance. In the 70S ribosome it contacts protein S13 of the 30S subunit (bridge B1b), connecting the 2 subunits; this bridge is implicated in subunit movement. Contacts the P site tRNA; the 5S rRNA and some of i…
rplP	EFE28918.1	D6GQ65	50S ribosomal protein L16 Filifactor alocis (strain ATCC 35896 / D40 B5) (Fusobacterium alocis)	50S ribosomal protein L16; Binds 23S rRNA and is also seen to make contacts with the A and possibly P site tRNAs
rplB	EFE28922.1	D6GQ69	50S ribosomal protein L2 Filifactor alocis (strain ATCC 35896 / D40 B5) (Fusobacterium alocis)	50S ribosomal protein L2; One of the primary rRNA binding proteins. Required for association of the 30S and 50S subunits to form the 70S ribosome, for tRNA binding and peptide bond formation. It has been suggested to have peptidyltransferase activity; this is somewhat controversial. Makes several contacts with the 16S rRNA in the 70S ribosome
nucH	EFE28939.1	D6GQ86	Thermonuclease Filifactor alocis (strain ATCC 35896 / D40 B5) (Fusobacterium alocis)	annotation not available
EFE29027.1	EFE29027.1	D6GQH4	TRAP dicarboxylate transporter, DctP subunit Filifactor alocis (strain ATCC 35896 / D40 B5) (Fusobacterium alocis)	annotation not available
EFE29086.1	EFE29086.1	D6GQN3	Membrane lipoprotein TmpC Filifactor alocis (strain ATCC 35896 / D40 B5) (Fusobacterium alocis)	annotation not available
Functional enrichments in the network
#term ID	term description	observed gene count	background gene count	strength	false discovery rate	matching proteins in your network (IDs)	matching proteins in your network (labels)
KW-0732	Signal	12	90	0.94	1.29e-07	546269.HMPREF0389_00275,546269.HMPREF0389_00295,546269.HMPREF0389_00704,546269.HMPREF0389_00804,546269.HMPREF0389_00861,546269.HMPREF0389_00949,546269.HMPREF0389_01008,546269.HMPREF0389_01188,546269.HMPREF0389_01225,546269.HMPREF0389_01457,546269.HMPREF0389_01489,546269.HMPREF0389_01610	EFE28360.1,EFE28380.1,EFE28784.2,EFE28882.1,nucH,EFE29027.1,EFE29086.1,EFE27936.1,EFE27973.2,EFE27826.1,EFE27857.1,EFE27691.2

## Sheet: Supplement Table S3
Supplementary Table S3. Quantified F. alocis EV proteins using Progenesis
											Normalized abundance																														Raw abundance
Accession	Peptide count	nrPeptides	Confidence score	Anova (p)	q Value	Max fold change	Power	Highest mean condition	Lowest mean condition	Description (Uniprot)	ATCC 35896			854G-16U			117A-17U			149A-17U			624B-08U			373F-17U			6B-17U			10E-17U			413B3-17U			148B-17U			ATCC 35896			854G-16U			117A-17U
											Normalized abundance_Fa1~20181102_022_S187291_Fa1b_1to20	Normalized abundance_Fa1~20181102_025_S180919_Fa1_1to20	Normalized abundance_Fa1~20181102_002_S187281_Fa1a_1to20	Normalized abundance_Fa2~20181102_003_S187292_Fa2b_1to20	Normalized abundance_Fa2~20181102_043_S187282_Fa2a_1to20	Normalized abundance_Fa2~20181102_054_F2_1to20	Normalized abundance_Fa3~20181102_029_S187293_Fa3b_1to20	Normalized abundance_Fa3~20181102_033_S187283_Fa3a_1to20	Normalized abundance_Fa3~20181102_048_S187280_Fa3_1to20	Normalized abundance_Fa4~20181102_007_S180922_Fa4_1to20	Normalized abundance_Fa4~20181102_028_S187284_Fa4a_1to20	Normalized abundance_Fa4~20181102_040_S187294_Fa4b_1to20	Normalized abundance_Fa5~20181102_013_S180923_Fa5_1to20	Normalized abundance_Fa5~20181102_035_S187285_Fa5a_1to20	Normalized abundance_Fa5~20181102_038_S187295_Fa5b_1to20	Normalized abundance_Fa6~20181102_018_S187296_Fa6b_1to20	Normalized abundance_Fa6~20181102_024_S187286_Fa6a_1to20	Normalized abundance_Fa6~20181102_047_S180924_Fa6_1to20	Normalized abundance_Fa8~20181102_004_S180926_Fa8_1to20_181104052411	Normalized abundance_Fa8~20181102_034_S187297_Fa8b_1to5	Normalized abundance_Fa8~20181102_042_S187287_Fa8a_1_1to20	Normalized abundance_Fa9~20181102_012_S187288_Fa9a_1to20	Normalized abundance_Fa9~20181102_015_S187298_Fa9b_1to20	Normalized abundance_Fa9~20181102_020_S180921_Fa9_1to20	Normalized abundance_Fa10~20181102_005_S180951_Fa10_1to20	Normalized abundance_Fa10~20181102_008_S187289_Fa10a_1to20	Normalized abundance_Fa10~20181102_037_S187299_Fa10b_1to20	Normalized abundance_Fa12~20181102_023_S187300_Fa12b_1to20	Normalized abundance_Fa12~20181102_039_S187290_Fa12a_1to20	Normalized abundance_Fa12~20181102_045_S180920_Fa12_1to5	Raw abundance_Fa1~20181102_022_S187291_Fa1b_1to20_1	Raw abundance_Fa1~20181102_025_S180919_Fa1_1to20_1	Raw abundance_Fa1~20181102_002_S187281_Fa1a_1to20_1	Raw abundance_Fa2~20181102_003_S187292_Fa2b_1to20_1	Raw abundance_Fa2~20181102_043_S187282_Fa2a_1to20_1	Raw abundance_Fa2~20181102_054_F2_1to20_1	Raw abundance_Fa3~20181102_029_S187293_Fa3b_1to20_1	Raw abundance_Fa3~20181102_033_S187283_Fa3a_1to20_1	Raw abundance_Fa3~20181102_048_S187280_Fa3_1to20_1
ADW16141.1	9	9	9.97	3.06152e-11	4.66661e-11	Inf	1	854G	413B3	Type I secretion target GGXGXDXXX repeat (2 copies) Filifactor alocis (strain ATCC 35896 / D40 B5) (Fusobacterium alocis)	10842.9	13698.9	28193.2	48269.1	149164	41865.9	17918.3	18792.4	5285.33	2047.8	2679.15	2914.36	10732.7	92056.4	76640	164.768	0	101.326	431.219	495.503	196.789	2549.69	5623.32	3297.86	0	0	0	0	0	0	13419.6	4610.88	33289.6	24722.3	38795.9	20833.4	7014.56	7030.44	4402.77
EFE27649.1	68	66	96.63	0.204855	0.0120614	2.06967	0.535442	373F	117A	Arginine biosynthesis bifunctional protein ArgJ [Cleaved into: Arginine biosynthesis bifunctional protein ArgJ alpha chain; Arginine biosynthesis bifunctional protein ArgJ beta chain] [Includes: Glutamate N-acetyltransferase (EC 2.3.1.35) (Ornithine acetyltransferase) (OATase) (Ornithine transacetylase); Amino-acid acetyltransferase (EC 2.3.1.1) (N-acetylglutamate synthase) (AGSase)] Filifactor a…	4.14687e+07	5.51428e+07	6.33411e+07	4.51695e+07	7.01544e+07	5.90981e+07	4.48744e+07	6.10234e+07	3.92012e+07	1.20502e+08	7.65736e+07	8.38812e+07	8.35866e+07	7.44245e+07	2.57164e+07	6.61725e+07	7.23892e+07	1.61746e+08	6.28395e+07	1.28522e+08	6.51086e+07	9.1789e+07	5.24499e+07	7.09946e+07	6.3668e+07	4.19876e+07	5.02317e+07	6.39601e+07	5.35477e+07	7.23372e+07	5.13232e+07	1.85604e+07	7.4791e+07	2.31348e+07	1.82464e+07	2.94085e+07	1.75672e+07	2.28295e+07	3.26553e+07
EFE27651.2	90	90	121.541	0.328388	0.0179303	1.66409	0.435888	373F	10E	Acetylornithine aminotransferase (ACOAT) (EC 2.6.1.11) Filifactor alocis (strain ATCC 35896 / D40 B5) (Fusobacterium alocis)	2.57557e+08	3.16108e+08	3.46748e+08	2.33537e+08	2.52928e+08	2.48788e+08	2.74083e+08	2.61103e+08	2.21666e+08	3.21397e+08	2.78037e+08	2.15095e+08	3.47122e+08	2.92266e+08	1.13659e+08	3.60429e+08	3.17173e+08	4.47783e+08	3.15928e+08	2.38361e+08	2.92433e+08	1.95143e+08	2.53423e+08	2.2771e+08	3.13467e+08	2.70268e+08	2.28998e+08	2.78563e+08	2.92341e+08	2.61916e+08	3.18761e+08	1.06398e+08	4.09429e+08	1.19612e+08	6.57838e+07	1.23802e+08	1.07296e+08	9.76817e+07	1.84651e+08
EFE27691.2	22	21	22.917	0.000689826	9.80664e-05	6.09103	0.993711	373F	148B	Uncharacterized protein Filifactor alocis (strain ATCC 35896 / D40 B5) (Fusobacterium alocis)	2.31609e+06	2.20834e+06	4.0027e+06	2.09493e+06	2.09154e+06	1.84208e+06	1.23604e+06	1.71265e+06	987807	1.79225e+06	2.89981e+06	2.77481e+06	3.99231e+06	4.70188e+06	5.60121e+06	5.82522e+06	6.01833e+06	6.543e+06	784677	3.19337e+06	3.20934e+06	3.97671e+06	952884	1.13757e+06	1.51611e+06	1.87778e+06	2.26795e+06	780266	1.21837e+06	1.02e+06	2.86648e+06	743300	4.72625e+06	1.07298e+06	543986	916659	483876	640722	822859
EFE27713.1	2	2	1.977	0.0467983	0.00348442	20.2391	0.777127	CCUG 47790	373F	NLP/P60 domain protein Filifactor alocis (strain ATCC 35896 / D40 B5) (Fusobacterium alocis)	27663.5	7010.35	24586.9	25534.8	1630.01	24704	1997.01	2037.34	7589.26	526.889	4329.01	5401.64	6999.56	19282.7	16981.7	1264.36	266.438	1397.24	2798.94	13457.9	2392.13	750.824	2036.54	2830.93	2606.18	320.514	15497	5553.82	3811.6	7166.68	34237.4	2359.6	29031.4	13078.3	423.947	12293.2	781.777	762.193	6321.98
EFE27826.1	13	13	15.936	4.88134e-05	1.02628e-05	3.74481	0.999855	CCUG 47790	373F	Lipoprotein Filifactor alocis (strain ATCC 35896 / D40 B5) (Fusobacterium alocis)	931159	1.08657e+06	1.6603e+06	478875	327291	440744	428604	504634	333602	283454	447749	368664	375827	919811	576827	392039	325792	264336	597693	1.03151e+06	747672	442411	509638	548426	286053	383275	442845	409331	370662	380814	1.15244e+06	365725	1.96042e+06	245269	85124.7	219324	167787	188789	277896
EFE27857.1	39	38	43.814	0.763857	0.0365759	1.69778	0.219856	624B	148B	Uncharacterized protein Filifactor alocis (strain ATCC 35896 / D40 B5) (Fusobacterium alocis)	1.7924e+07	1.84524e+07	2.82618e+07	3.22754e+07	1.30562e+07	2.89175e+07	1.48792e+07	2.15787e+07	1.86575e+07	9.02647e+06	2.50362e+07	1.93254e+07	1.94765e+07	4.2526e+07	2.70737e+07	1.71704e+07	1.66217e+07	2.30894e+07	9.15167e+06	3.03731e+07	2.30923e+07	3.26264e+07	3.33009e+07	1.56636e+07	1.62434e+07	1.81449e+07	2.63305e+07	1.30336e+07	2.09138e+07	1.85191e+07	2.21833e+07	6.21087e+06	3.33706e+07	1.65307e+07	3.39577e+06	1.439e+07	5.8248e+06	8.07284e+06	1.5542e+07
EFE27973.2	194	194	298.818	0.012898	0.00116027	2.70855	0.903103	10E	6B	Copper amine oxidase domain protein Filifactor alocis (strain ATCC 35896 / D40 B5) (Fusobacterium alocis)	4.47238e+08	6.82384e+08	5.98165e+08	8.07496e+08	7.31413e+08	6.23229e+08	6.02403e+08	4.62917e+08	5.06051e+08	9.78722e+08	5.33101e+08	5.95455e+08	5.97108e+08	7.92178e+08	5.15408e+08	5.8661e+08	5.03547e+08	7.49182e+08	3.35584e+08	3.84074e+08	4.13097e+08	1.48501e+09	8.16892e+08	7.66225e+08	8.10884e+08	6.30584e+08	5.36073e+08	4.64046e+08	5.4385e+08	7.89224e+08	5.53518e+08	2.29682e+08	7.06294e+08	4.13582e+08	1.90232e+08	3.10132e+08	2.35825e+08	1.73182e+08	4.21549e+08
EFE28170.1	8	8	9.942	0.104602	0.00676368	1.94364	0.658676	854G	CCUG 47790	50S ribosomal protein L13 Filifactor alocis (strain ATCC 35896 / D40 B5) (Fusobacterium alocis)	752861	957121	798985	1.16093e+06	1.86877e+06	1.84683e+06	942403	1.63499e+06	1.2074e+06	881378	719261	1.17538e+06	1.10775e+06	939257	1.23472e+06	1.13105e+06	1.3059e+06	1.14524e+06	971883	2.41724e+06	890425	1.73775e+06	1.15667e+06	1.23036e+06	1.68549e+06	1.33021e+06	1.29469e+06	1.25486e+06	1.36244e+06	1.97396e+06	931767	322156	943414	594603	486046	919020	368927	611668	1.00578e+06
EFE28360.1	43	42	54.766	0.121419	0.00762328	2.0124	0.633227	624B	149A	Peptidylprolyl isomerase (EC 5.2.1.8) Filifactor alocis (strain ATCC 35896 / D40 B5) (Fusobacterium alocis)	5.90151e+06	8.10543e+06	9.26535e+06	5.89652e+06	6.57989e+06	6.25651e+06	5.91421e+06	5.64444e+06	5.0376e+06	2.9634e+06	4.46589e+06	4.35814e+06	5.3358e+06	1.17163e+07	6.669e+06	3.28464e+06	3.69207e+06	7.15005e+06	3.23935e+06	7.21185e+06	4.36306e+06	8.82645e+06	4.38178e+06	3.77298e+06	4.0207e+06	4.43416e+06	4.67185e+06	3.89861e+06	3.88206e+06	5.88849e+06	7.30392e+06	2.72819e+06	1.09402e+07	3.02007e+06	1.71135e+06	3.11337e+06	2.31526e+06	2.11165e+06	4.1964e+06
EFE28380.1	35	35	47.829	1.78308e-05	4.18142e-06	6.02792	0.999977	149A	413B3	Ribose ABC transporter, periplasmic ribose-binding protein Filifactor alocis (strain ATCC 35896 / D40 B5) (Fusobacterium alocis)	5.36451e+06	6.85127e+06	7.06356e+06	1.40184e+07	1.75343e+07	1.07657e+07	1.39664e+07	1.00819e+07	9.83223e+06	4.42005e+07	3.30827e+07	2.43245e+07	8.27311e+06	1.00495e+07	5.11929e+06	1.22131e+07	1.0831e+07	1.72836e+07	3.49433e+06	1.02536e+07	5.54671e+06	1.74424e+07	9.99256e+06	8.6771e+06	6.97556e+06	4.38857e+06	5.49208e+06	1.31973e+07	1.02146e+07	1.57982e+07	6.63931e+06	2.30606e+06	8.34041e+06	7.1799e+06	4.56048e+06	5.35727e+06	5.46747e+06	3.77175e+06	8.19041e+06
EFE28455.1	7	7	6.96	0.147318	0.00903874	2.8058	0.598613	10E	413B3	SAM-dependent methyltransferase Filifactor alocis (strain ATCC 35896 / D40 B5) (Fusobacterium alocis)	37862.1	29058.4	43812.1	53427.2	86933.8	44822.7	20790.2	22785	35604.1	28498	24529.9	43526	36532.6	76402.4	43066.9	43954.7	42214.6	25878.5	23936.5	119836	35945.1	28368.4	90482.6	73336.5	12035.4	30671.4	25789.7	44204.5	34387.9	23994.9	46859.4	9780.71	51731.9	27364.2	22610.5	22304.8	8138.84	8524.11	29658.8
EFE28478.1	4	4	3.988	0.158728	0.00962263	13.1887	0.584776	149A	10E	Type IV pilin Filifactor alocis (strain ATCC 35896 / D40 B5) (Fusobacterium alocis)	5869.75	14030.8	19107.9	34549.4	84350.5	26701.9	43076.5	22061.9	13069.2	46134.7	102820	87767.3	8067.31	15572.7	9405.18	35722	82545.5	4363.86	2133.88	163330	20887.7	14193.8	1486.46	2268.63	3639.36	41313.8	40819.3	22083.9	20334.8	25178	7264.61	4722.59	22562	17695.4	21938.6	13287.4	16863.3	8253.61	10886.8
EFE28784.2	38	38	58.816	0.00148907	0.000188276	2.43128	0.985328	854G	6B	TRAP transporter solute receptor, TAXI family Filifactor alocis (strain ATCC 35896 / D40 B5) (Fusobacterium alocis)	5.55796e+07	6.99938e+07	6.76368e+07	8.67507e+07	5.26463e+07	8.0841e+07	6.94044e+07	5.50846e+07	5.34016e+07	6.84862e+07	6.93199e+07	5.77233e+07	4.63985e+07	6.28284e+07	4.58707e+07	5.91889e+07	4.78536e+07	6.98555e+07	2.43804e+07	2.87691e+07	3.74356e+07	2.76789e+07	5.42375e+07	3.73972e+07	3.47832e+07	4.58584e+07	5.3991e+07	4.70237e+07	4.67647e+07	6.93406e+07	6.87873e+07	2.35591e+07	7.98633e+07	4.44318e+07	1.36927e+07	4.02282e+07	2.717e+07	2.06078e+07	4.44844e+07
EFE28789.1	11	11	10.955	0.0186694	0.00159149	2.13484	0.874414	6B	854G	Phosphate acyltransferase (EC 2.3.1.274) (Acyl-ACP phosphotransacylase) (Acyl-[acyl-carrier-protein]--phosphate acyltransferase) (Phosphate-acyl-ACP acyltransferase) Filifactor alocis (strain ATCC 35896 / D40 B5) (Fusobacterium alocis)	166590	163546	214140	103646	152479	203706	172833	333420	225364	109286	153204	203315	170478	351533	216914	129346	176274	243003	292061	353990	335611	96258.7	186693	188402	190019	166987	233857	257609	291259	318380	206178	55047.8	252849	53085.1	39658	101368	67659.5	124736	187732
EFE28823.2	33	32	40.797	1.28013e-05	3.13599e-06	2.9994	0.999988	CCUG 47790	6B	Electron transfer flavoprotein domain protein Filifactor alocis (strain ATCC 35896 / D40 B5) (Fusobacterium alocis)	5.98597e+07	7.99802e+07	1.02334e+08	3.36545e+07	2.87677e+07	3.51736e+07	8.21851e+07	5.5199e+07	5.98244e+07	6.29223e+07	9.09089e+07	6.74585e+07	4.79524e+07	8.04581e+07	6.71364e+07	4.02188e+07	3.54517e+07	4.02937e+07	2.57676e+07	2.586e+07	2.91133e+07	2.71977e+07	4.22547e+07	3.94173e+07	6.6633e+07	4.50433e+07	4.45937e+07	5.13618e+07	5.63793e+07	8.75194e+07	7.40845e+07	2.69204e+07	1.20833e+08	1.72371e+07	7.48216e+06	1.75031e+07	3.21733e+07	2.06506e+07	4.98347e+07
EFE28824.1	47	46	60.674	0.00136858	0.00017465	2.41619	0.986565	CCUG 47790	10E	Butyryl-CoA dehydrogenase Filifactor alocis (strain ATCC 35896 / D40 B5) (Fusobacterium alocis)	3.12161e+07	5.29216e+07	5.93481e+07	3.14581e+07	2.43843e+07	3.22016e+07	3.98834e+07	4.97059e+07	3.4702e+07	3.13702e+07	3.86053e+07	3.46122e+07	3.70056e+07	4.9232e+07	3.2043e+07	3.41201e+07	3.18775e+07	4.90574e+07	2.19833e+07	2.44617e+07	2.42499e+07	1.58816e+07	2.12588e+07	2.22449e+07	3.93635e+07	2.30285e+07	3.21946e+07	3.0153e+07	3.20248e+07	3.71944e+07	3.86342e+07	1.78128e+07	7.00763e+07	1.61121e+07	6.34209e+06	1.60242e+07	1.56133e+07	1.85955e+07	2.89073e+07
EFE28882.1	94	94	117.517	0.0110832	0.00101873	2.24183	0.913314	149A	373F	Oligopeptide-binding protein OppA Filifactor alocis (strain ATCC 35896 / D40 B5) (Fusobacterium alocis)	2.31145e+07	3.32959e+07	3.50993e+07	3.57788e+07	2.26168e+07	3.1468e+07	2.34048e+07	2.38784e+07	2.65874e+07	2.525e+07	3.80897e+07	3.27319e+07	1.72074e+07	3.70716e+07	2.33016e+07	1.11783e+07	1.35044e+07	1.81714e+07	1.88173e+07	2.42373e+07	2.54837e+07	4.07197e+07	3.02725e+07	2.18787e+07	1.46565e+07	1.69398e+07	2.58138e+07	2.53724e+07	2.93761e+07	2.78971e+07	2.86073e+07	1.1207e+07	4.14441e+07	1.83251e+07	5.88238e+06	1.56592e+07	9.16238e+06	8.93317e+06	2.21477e+07
EFE28913.1	20	20	21.762	0.000258534	4.29905e-05	4.04486	0.998168	624B	6B	50S ribosomal protein L5 Filifactor alocis (strain ATCC 35896 / D40 B5) (Fusobacterium alocis)	4.39436e+06	4.752e+06	6.51295e+06	2.27326e+06	4.46275e+06	3.0125e+06	3.01318e+06	2.09679e+06	2.43433e+06	2.85192e+06	5.45285e+06	4.50328e+06	3.02602e+06	9.16512e+06	5.01617e+06	2.57954e+06	2.31918e+06	1.51233e+06	1.081e+06	1.69271e+06	1.48041e+06	1.22493e+06	2.33258e+06	1.92439e+06	2.91953e+06	2.25181e+06	1.38746e+06	3.80055e+06	4.13978e+06	4.8855e+06	5.43861e+06	1.59947e+06	7.69028e+06	1.16432e+06	1.16071e+06	1.49909e+06	1.17958e+06	784432	2.02784e+06
EFE28918.1	5	5	5.942	0.0010449	0.000137501	4.11414	0.989942	413B3	10E	50S ribosomal protein L16 Filifactor alocis (strain ATCC 35896 / D40 B5) (Fusobacterium alocis)	1.58983e+06	804786	1.33817e+06	1.18732e+06	1.78231e+06	1.53473e+06	1.67401e+06	1.59277e+06	1.99131e+06	965035	1.76175e+06	1.78681e+06	1.07299e+06	1.72528e+06	1.16999e+06	1.13762e+06	1.56101e+06	1.30764e+06	1.32992e+06	1.84904e+06	1.49398e+06	226981	770836	530031	2.02224e+06	1.52866e+06	2.73488e+06	1.05686e+06	847893	1.3935e+06	1.96763e+06	270881	1.58007e+06	608117	463560	763715	655333	595872	1.65879e+06
EFE28922.1	19	19	26.852	0.231098	0.0133207	2.13003	0.511048	854G	CCUG 47790	50S ribosomal protein L2 Filifactor alocis (strain ATCC 35896 / D40 B5) (Fusobacterium alocis)	3.48867e+06	3.90619e+06	4.77834e+06	6.77195e+06	1.2562e+07	6.59524e+06	6.57136e+06	6.4662e+06	5.95273e+06	5.27199e+06	5.31113e+06	5.07918e+06	4.41031e+06	7.48514e+06	5.2561e+06	5.92309e+06	5.93498e+06	8.19854e+06	3.41037e+06	1.57513e+07	4.09509e+06	6.58952e+06	6.20155e+06	4.76066e+06	6.30964e+06	7.33305e+06	7.77648e+06	4.04919e+06	4.52699e+06	4.03736e+06	4.3177e+06	1.31478e+06	5.6421e+06	3.46844e+06	3.26725e+06	3.28193e+06	2.57252e+06	2.41908e+06	4.95872e+06
EFE28939.1	11	10	12.952	5.9913e-07	2.14881e-07	111.892	1	CCUG 47790	413B3	Thermonuclease Filifactor alocis (strain ATCC 35896 / D40 B5) (Fusobacterium alocis)	785872	222662	1.20609e+06	10883.8	16541.2	7745.97	20847.3	13226.4	17591.1	9341.7	12457.1	21653.5	4773.79	20943.2	5625.47	55025.4	66446.7	8513.19	4574.63	7634.79	10218.1	7628.91	13859.7	5992.99	7461.38	3509.8	8821.42	9955.17	13209.9	8450.12	972623	74945.5	1.42411e+06	5574.44	4302.18	3854.56	8161.17	4948.15	14653.7
EFE29027.1	28	28	37.872	4.87388e-14	1.91036e-13	396.762	1	10E	148B	TRAP dicarboxylate transporter, DctP subunit Filifactor alocis (strain ATCC 35896 / D40 B5) (Fusobacterium alocis)	1.07563e+07	1.13897e+07	1.57042e+07	5.17957e+06	8.21834e+06	5.45012e+06	2.62179e+07	3.42554e+07	1.34961e+07	2.76884e+07	3.20721e+07	2.11528e+07	3.69788e+06	1.6506e+07	1.05809e+07	116879	143542	221079	151003	408110	180722	8.78488e+07	2.75282e+07	3.34324e+07	979330	695043	795290	98762.7	130312	145985	1.33124e+07	3.83364e+06	1.8543e+07	2.65286e+06	2.1375e+06	2.71209e+06	1.02636e+07	1.28153e+07	1.12425e+07
EFE29086.1	39	38	57.791	0.0483813	0.00359253	1.70934	0.772858	854G	413B3	Membrane lipoprotein TmpC Filifactor alocis (strain ATCC 35896 / D40 B5) (Fusobacterium alocis)	2.94825e+07	2.75527e+07	3.1244e+07	3.18069e+07	3.6744e+07	3.65912e+07	2.95932e+07	2.84873e+07	2.86372e+07	2.15809e+07	3.01212e+07	2.82098e+07	2.32251e+07	3.57471e+07	1.96175e+07	2.34244e+07	2.47759e+07	3.49299e+07	1.88935e+07	1.72142e+07	2.759e+07	2.06411e+07	2.97974e+07	2.14283e+07	1.67639e+07	2.07888e+07	2.39577e+07	2.58735e+07	2.36259e+07	2.83991e+07	3.64886e+07	9.27391e+06	3.68918e+07	1.62908e+07	9.55671e+06	1.82086e+07	1.1585e+07	1.06574e+07	2.38552e+07
[truncated: 21 more columns]
